# Supplementary material for: A Comprehensive NMR Analysis of Serum and Fecal Metabolites in Familial Dysautonomia Patients Reveals Significant Metabolic Perturbations
Source: Metabolites. 2023 Mar 16;13(3):433. doi: 10.3390/metabo13030433 (PMC10057143; doi:10.3390/metabo13030433)
Supplement: Supplementary file 1 [file metabolites-13-00433-s001.zip]

Archive with 1 entries (1 files):
- metabolites-2235063-supplementary.pdf
